# Supplementary material for: Co-infection, reinfection and superinfection with Anaplasma phagocytophilum strains in a cattle herd based on ankA gene and multilocus sequence typing
Source: Parasit Vectors. 2020 Mar 30;13:157. doi: 10.1186/s13071-020-04032-2 (PMC7106686; doi:10.1186/s13071-020-04032-2)
Supplement: Supplementary file 1 — Additional file 1: Table S1. GenBank accession numbers of the housekeeping and ankA gene sequences from the 47 samples from the 15 heifers. [file 13071_2020_4032_MOESM1_ESM.xlsx]

## Sheet: Table S1
Additional file 1: Table S1 GenBank accession numbers of the housekeeping and ankA gene sequences from the 47 samples from the 15 heifers.
animal	collection date	strain	pheS	glyA	fumC	mdh	sucA	dnaN	atpA	ankA
cow_7	2011-06-19	cow_7_1906	MN341861	MN341889	MN341917	MN341945	MN341973	MN342001	MN342029	MN342057
	2011-06-25	cow_7_2506	MH987456	MH987218	MH987099	MH987337	MH987575	MH986980	MH986861	MH987690
cow_14	2011-06-04	cow_14_0406	MH987438	MH987200	MH987081	MH987319	MH987557	MH986962	MH986843	MH987673
	2011-06-11	cow_14_1106	MN341862	MN341890	MN341918	MN341946	MN341974	MN342002	MN342030	MN342058
cow_22	2011-05-30	cow_22_3005	MH987441	MH987203	MH987084	MH987322	MH987560	MH986965	MH986846	MH987676
	2011-06-04	cow_22_0406	MN341863	MN341891	MN341919	MN341947	MN341975	MN342003	MN342031	MN342059
	2011-07-09	cow_22_0907	MH987439	MH987201	MH987082	MH987320	MH987558	MH986963	MH986844	MH987674
	2011-10-16	cow_22_1610	MH987440	MH987202	MH987083	MH987321	MH987559	MH986964	MH986845	MH987675
cow_28	2011-10-03	cow_28_0310	MH987442	MH987204	MH987085	MH987323	MH987561	MH986966	MH986847	MH987677
cow_30	2011-05-17	cow_30_1705	MH987444	MH987206	MH987087	MH987325	MH987563	MH986968	MH986849	MH987679
	2011-05-19	cow_30_1905	MN341864	MN341892	MN341920	MN341948	MN341976	MN342004	MN342032	MN342060
	2011-05-25	cow_30_2505	MN341865	MN341893	MN341921	MN341949	MN341977	MN342005	MN342033	MN342061
	2011-05-30	cow_30_3005	MN341866	MN341894	MN341922	MN341950	MN341978	MN342006	MN342034	MN342062
	2011-06-04	cow_30_0406	MH987443	MH987205	MH987086	MH987324	MH987562	MH986967	MH986848	MH987678
	2011-06-25	cow_30_2506	MK548118	MK548128	MK548138	MK548148	MK548158	MK548169	MK548178	MK548188
cow_35	2011-05-17	cow_35_1705	MH987445	MH987207	MH987088	MH987326	MH987564	MH986969	MH986850	MH987680
	2011-05-19	cow_35_1905	MN341867	MN341895	MN341923	MN341951	MN341979	MN342007	MN342035	MN342063
	2011-05-25	cow_35_2505	MN341868	MN341896	MN341924	MN341952	MN341980	MN342008	MN342036	MN342064
cow_36	2011-05-19	cow_36_1905	MH987446	MH987208	MH987089	MH987327	MH987565	MH986970	MH986851	MH987681
	2011-05-25	cow_36_2505	MN341869	MN341897	MN341925	MN341953	MN341981	MN342009	MN342037	MN342065
cow_46	2011-05-22	cow_46_2205	MH987447	MH987209	MH987090	MH987328	MH987566	MH986971	MH986852	MH987682
	2011-05-25	cow_46_2505	MN341870	MN341898	MN341926	MN341954	MN341982	MN342010	MN342038	MN342066
	2011-06-25	cow_46_2506	MH987448	MH987210	MH987091	MH987329	MH987567	MH986972	MH986853	MH987683
	2011-07-03	cow_46_0307	MN341871	MN341899	MN341927	MN341955	MN341983	MN342011	MN342039	MN342067
	2011-07-17	cow_46_1707	MN341872	MN341900	MN341928	MN341956	MN341984	MN342012	MN342040	MN342068
	2011-08-21	cow_46_2108	MN341873	MN341901	MN341929	MN341957	MN341985	MN342013	MN342041	MN342069
cow_49	2011-05-19	cow_49_1905	MH987449	MH987211	MH987092	MH987330	MH987568	MH986973	MH986854	MH987684
	2011-05-25	cow_49_2505	MN341874	MN341902	MN341930	MN341958	MN341986	MN342014	MN342042	MN342070
	2011-05-30	cow_49_3005	MN341875	MN341903	MN341931	MN341959	MN341987	MN342015	MN342043	MN342071
	2011-06-11	cow_49_1106	MN341876	MN341904	MN341932	MN341960	MN341988	MN342016	MN342044	MN342072
cow_52	2011-09-14	cow_52_1409	MN341877	MN341905	MN341933	MN341961	MN341989	MN342017	MN342045	MN342073
	2011-09-18	cow_52_1809	MH987450	MH987212	MH987093	MH987331	MH987569	MH986974	MH986855	MH987685
	2011-09-25	cow_52_2509	MN341878	MN341906	MN341934	MN341962	MN341990	MN342018	MN342046	MN342074
cow_53	2011-06-22	cow_53_2206	MN341879	MN341907	MN341935	MN341963	MN341991	MN342019	MN342047	MN342075
	2011-06-25	cow_53_2506	MH987451	MH987213	MH987094	MH987332	MH987570	MH986975	MH986856	MH987686
cow_57	2011-06-04	cow_57_0406	MH987452	MH987214	MH987095	MH987333	MH987571	MH986976	MH986857	MH987687
	2011-06-11	cow_57_1106	MN341880	MN341908	MN341936	MN341964	MN341992	MN342020	MN342048	MN342076
	2011-09-04	cow_57_0409	MN341881	MN341909	MN341937	MN341965	MN341993	MN342021	MN342049	MN342077
cow_58	2011-05-17	cow_58_1705	MH987453	MH987215	MH987096	MH987334	MH987572	MH986977	MH986858	MH987688
	2011-05-19	cow_58_1905	MN341882	MN341910	MN341938	MN341966	MN341994	MN342022	MN342050	MN342078
	2011-05-25	cow_58_2505	MN341883	MN341911	MN341939	MN341967	MN341995	MN342023	MN342051	MN342079
	2011-05-30	cow_58_3005	MN341884	MN341912	MN341940	MN341968	MN341996	MN342024	MN342052	MN342080
	2011-07-09	cow_58_0907	MN341885	MN341913	MN341941	MN341969	MN341997	MN342025	MN342053	MN342081
cow_59	2011-09-04	cow_59_0409	MH987454	MH987216	MH987097	MH987335	MH987573	MH986978	MH986859	MH987750
cow_61	2011-06-22	cow_61_2206	MH987455	MH987217	MH987098	MH987336	MH987574	MH986979	MH986860	MH987689
	2011-06-25	cow_61_2506	MN341886	MN341914	MN341942	MN341970	MN341998	MN342026	MN342054	MN342082
	2011-07-09	cow_61_0907	MN341887	MN341915	MN341943	MN341971	MN341999	MN342027	MN342055	MN342083
