# Supplementary material for: Co-infection, reinfection and superinfection with Anaplasma phagocytophilum strains in a cattle herd based on ankA gene and multilocus sequence typing
Source: Parasit Vectors. 2020 Mar 30;13:157. doi: 10.1186/s13071-020-04032-2 (PMC7106686; doi:10.1186/s13071-020-04032-2)
Supplement: Supplementary file 2 — Additional file 2: Table S2. a Nucleotide exchanges in five of the seven housekeeping genes (pheS, glyA, fumC, sucA, dnaN) and the ankA gene found in the four animals with simultaneous double infection with two different A. phagocytophilum strains. b Allel designation and ST found in the four animals with simultaneous double infection with two different A. phagocytophilum strains. [file 13071_2020_4032_MOESM2_ESM.xlsx]

## Sheet: Table 2
Additional file 2: Table S2a. Nucleotide exchanges in five of the seven housekeeping genes (pheS, glyA, fumC, sucA, dnaN) and the ankA gene found in the four animals with simultaneous double infection with two different A. phagocytophilum strains.
animal	collection date	pheS 183*	pheS 255	pheS 297	pheS 334	glyA 270	glyA 297	glyA 307	glyA 358	fumC 99	sucA 158	dnaN 201	dnaN 216	dnaN 219	atpA 108	ankA 96	ankA 119	ankA 125	ankA 167	ankA 271	ankA 277	ankA 284	ankA 290	ankA 298
cow_22	2011-05-30	C	T	T	A	G	A	A	G	A	A	G	G	A	T	T	A	G	A	G	C	T	G	G
	2011-06-04	Y	Y	T	A	R	R	R	R	M	A	G	G	A	T	K	R	R	M	G	C	W	R	R
	2011-07-09	T	C	T	A	A	G	G	A	C	A	G	G	A	T	G	G	A	C	G	C	A	A	A
	2011-10-16	C	C	C	G	A	G	G	A	A	A	A	A	G	C	G	G	A	G	A	T	C	G	G
animal	collection date	pheS 183	pheS 255	pheS 297	pheS 334	glyA 270	glyA 297	glyA 307	glyA 358	fumC 99	sucA 158	dnaN 201	dnaN 216	dnaN 219	atpA 108	ankA 96	ankA 119	ankA 125	ankA 167	ankA 271	ankA 277	ankA 284	ankA 290	ankA 298
cow_49	2011-05-19	C	C	C	G	A	G	G	A	A	A	A	A	G	C	G	G	A	G	A	T	C	G	G
	2011-05-25	C	C	C	G	A	G	G	A	A	A	A	A	G	C	G	G	A	G	A	T	C	G	G
	2011-05-30	C	Y	Y	R	R	R	R	R	A	A	R	R	R	Y	K	R	R	R	R	Y	Y	G	G
	2011-06-11	C	T	T	A	G	A	A	G	A	A	G	G	A	T	T	A	G	A	G	C	T	G	G
animal	collection date	pheS 183	pheS 255	pheS 297	pheS 334	glyA 270	glyA 297	glyA 307	glyA 358	fumC 99	sucA 158	dnaN 201	dnaN 216	dnaN 219	atpA 108	ankA 96	ankA 119	ankA 125	ankA 167	ankA 271	ankA 277	ankA 284	ankA 290	ankA 298
cow_57	2011-06-04	C	T	T	A	G	A	A	G	A	A	G	G	A	T	T	A	G	A	G	C	T	G	G
	2011-06-11	Y	Y	T	A	R	R	R	R	M	A	G	G	A	T	K	R	R	M	G	C	W	R	R
	2011-09-04	C	T	T	A	G	A	A	G	A	G	G	G	A	T	T	A	G	A	G	C	T	G	G
animal	collection date	pheS 183	pheS 255	pheS 297	pheS 334	glyA 270	glyA 297	glyA 307	glyA 358	fumC 99	sucA 158	dnaN 201	dnaN 216	dnaN 219	atpA 108	ankA 96	ankA 119	ankA 125	ankA 167	ankA 271	ankA 277	ankA 284	ankA 290	ankA 298
cow_58	2011-05-17	C	T	T	A	G	A	A	G	A	A	G	G	A	T	T	A	G	A	G	C	T	G	G
	2011-05-19	C	T	T	A	G	A	A	G	A	A	G	G	A	T	T	A	G	A	G	C	T	G	G
	2011-05-25	C	Y	Y	R	R	R	R	R	A	A	R	R	R	Y	K	R	R	R	R	Y	Y	G	G
	2011-05-30	C	C	C	G	A	G	G	A	A	A	A	A	G	C	G	G	A	G	A	T	C	G	G
	2011-07-09	C	C	C	G	A	G	G	A	A	A	A	A	G	C	G	G	A	G	A	T	C	G	G
* the number refers to the relative position in the respective allele
Additional file 2: Table S2b. Allel designation and ST found in the four animals with simultaneous double infection with two different A. phagocytophilum strains.
animal	collection date	pheS	glyA	fumC	mdh	sucA	dnaN	atpA	ST	ankA
cow_22	2011-05-30	105	79	3	4	11	2	1	243	a
	2011-06-04	53 + 105	2 + 79	3 + 68	4	11	2	1	243 + 244	a + b
	2011-07-09	53	2	68	4	11	2	1	244	b
	2011-10-16	101	2	3	4	11	65	2	245	c
animal	collection date	pheS	glyA	fumC	mdh	sucA	dnaN	atpA	ST	ankA
cow_49	2011-05-19	101	2	3	4	11	65	2	245	c
	2011-05-25	101	2	3	4	11	65	2	245	c
	2011-05-30	101 + 105	2 + 79	3	4	11	2 + 65	1 + 2	243 + 245	a + c
	2011-06-11	105	79	3	4	11	2	1	243	a
animal	collection date	pheS	glyA	fumC	mdh	sucA	dnaN	atpA	ST	ankA
cow_57	2011-06-04	105	79	3	4	11	2	1	243	a
	2011-06-11	53 + 105	2 + 79	3 + 68	4	11	2	1	243 + 244	a + b
	2011-09-04	105	79	3	4	134	2	1	297	a
animal	collection date	pheS	glyA	fumC	mdh	sucA	dnaN	atpA	ST	ankA
cow_58	2011-05-17	105	79	3	4	11	2	1	243	a
	2011-05-19	105	79	3	4	11	2	1	243	a
	2011-05-25	101 + 105	2 + 79	3	4	11	2 + 65	1 + 2	243 + 245	a + c
	2011-05-30	101	2	3	4	11	65	2	245	c
	2011-07-09	101	2	3	4	11	65	2	245	c
