# Supplementary material for: Co-infection, reinfection and superinfection with Anaplasma phagocytophilum strains in a cattle herd based on ankA gene and multilocus sequence typing
Source: Parasit Vectors. 2020 Mar 30;13:157. doi: 10.1186/s13071-020-04032-2 (PMC7106686; doi:10.1186/s13071-020-04032-2)
Supplement: Supplementary file 3 — Additional file 3: Table S3. Detection of A. phagocytophilum by PCR for all collection dates in the 15 heifers and results of the genetic characterization. [file 13071_2020_4032_MOESM3_ESM.xlsx]

## Sheet: Table S3
Additional file 3: Table S3. Detection of A. phagocytophilum by PCR for all collection dates in the 15 heifers and results of the genetic characterization.
Cow number	Collection date	PCR	ST	ankA allele	Days between positive PCR results*	Days between positive PCR results**	SNP ***	Interpretation
7	2011-05-29	negative							*referring to the first positive PCR result, only samples with genetic characterization were considered
7	2011-06-12	negative							**referring to the previous positive PCR result, only samples with genetic characterization were considered
7	2011-06-19	positive	243	a	na	na	na	na	*** SNP between the concatenated housekeeping and ankA gene sequences without gaps (3397 bp)
7	2011-06-25	positive	243	a	6	6	0	persistence	na = not applicable
7	2011-07-03	negative
7	2011-07-09	negative
7	2011-07-17	negative
7	2011-07-24	negative
7	2011-07-31	negative
7	2011-08-07	negative
7	2011-08-14	negative
7	2011-08-21	negative
7	2011-09-04	negative
7	2011-09-08	negative
7	2011-09-25	negative
7	2011-10-03	negative
7	2011-10-16	negative
7	2011-10-30	negative
7	2011-11-13	negative
7	2012-01-08	negative
14	2011-05-07	negative
14	2011-05-11	negative
14	2011-06-04	positive	243	a	na	na	na	na
14	2011-06-11	positive	243	a	7	7	0	persistence
14	2011-06-19	negative
14	2011-06-25	negative
14	2011-07-03	negative
14	2011-07-09	negative
14	2011-07-17	negative
14	2011-07-24	negative
14	2011-07-31	negative
14	2011-08-07	negative
14	2011-08-21	negative
14	2011-09-04	negative
14	2011-09-18	negative
14	2011-10-03	negative
14	2011-10-16	negative
14	2011-10-30	negative
14	2011-11-13	negative
14	2012-01-08	negative
22	2011-05-07	negative
22	2011-05-30	positive	243	a	na	na	na	na
22	2011-06-04	positive	243, 244	a, b	5	5	14	persistence, co-infection
22	2011-06-11	negative
22	2011-06-19	negative
22	2011-06-25	negative
22	2011-07-03	negative
22	2011-07-09	positive	244	b	40	35	0	reinfection
22	2011-07-17	negative
22	2011-07-24	negative
22	2011-08-07	negative
22	2011-08-21	negative
22	2011-09-04	negative
22	2011-09-18	negative
22	2011-10-03	positive	not done	not done	not done	not done	not done	not done
22	2011-10-16	positive	245	c	139	99	14	superinfection
22	2011-10-23	negative
22	2011-10-30	negative
22	2011-11-13	negative
22	2012-01-08	negative
22	2011-05-07	negative
28	2011-05-29	negative
28	2011-06-12	negative
28	2011-06-19	negative
28	2011-06-25	negative
28	2011-07-03	negative
28	2011-07-09	negative
28	2011-07-17	negative
28	2011-07-24	negative
28	2011-07-31	negative
28	2011-08-07	negative
28	2011-08-14	negative
28	2011-08-21	negative
28	2011-09-04	negative
28	2011-10-16	negative
28	2011-10-23	negative
28	2011-10-30	positive	245	c	na	na	na	na
28	2011-11-06	negative
28	2011-11-13	negative
28	2011-11-20	negative
28	2011-11-27	negative
28	2011-12-04	negative
28	2011-12-11	negative
28	2011-12-18	negative
28	2011-12-26	negative
28	2012-01-08	negative
28	2012-01-21	negative
28	2012-02-05	negative
28	2012-02-19	negative
30	2011-05-07	negative
30	2011-05-17	positive	244	b	na	na	na	na
30	2011-05-19	positive	244	b	2	2	0	persistence
30	2011-05-25	positive	243	a	8	6	14	co-infection
30	2011-05-30	positive	243	a	13	5	0	persistence
30	2011-06-04	positive	243	a	18	5	0	persistence
30	2011-06-11	negative
30	2011-06-19	negative
30	2011-06-25	positive	275	a	39	21	4	superinfection
30	2011-07-03	negative
30	2011-07-09	negative
30	2011-07-24	negative
30	2011-08-07	negative
30	2011-08-21	negative
30	2011-09-04	negative
30	2011-10-03	negative
30	2011-10-16	negative
30	2011-10-30	negative
30	2011-11-06	negative
30	2011-11-13	negative
30	2012-01-08	negative
35	2011-05-07	negative
35	2011-05-17	positive	243	a	na	na	na	na
35	2011-05-19	positive	243	a	2	2	0	persistence
35	2011-05-25	positive	243	a	8	6	0	persistence
35	2011-05-30	negative
35	2011-06-04	negative
35	2011-06-11	negative
35	2011-06-19	negative
35	2011-06-25	negative
35	2011-07-03	negative
35	2011-07-09	negative
35	2011-07-24	negative
35	2011-08-07	negative
35	2011-08-21	negative
35	2011-09-04	negative
35	2011-10-03	negative
35	2011-10-16	negative
35	2011-10-30	negative
35	2011-11-13	negative
35	2012-01-08	negative
36	2011-05-07	negative
36	2011-05-19	positive	243	a	na	na	na	na
36	2011-05-25	positive	243	a	6	6	0	persistence
36	2011-05-30	negative
36	2011-06-04	negative
36	2011-06-11	negative
36	2011-06-19	negative
36	2011-06-25	negative
36	2011-07-03	negative
36	2011-07-09	negative
36	2011-07-17	negative
36	2011-07-24	negative
36	2011-08-07	negative
36	2011-08-21	negative
36	2011-09-04	negative
36	2011-09-18	negative
36	2011-10-16	negative
36	2011-10-30	negative
36	2011-11-13	negative
36	2012-01-08	negative
46	2011-05-07	negative
46	2011-05-22	positive	243	a	na	na	na	na
46	2011-05-25	positive	243	a	3	3	0	persistence
46	2011-06-04	negative
46	2011-06-11	negative
46	2011-06-19	negative
46	2011-06-25	positive	244	b	34	31	14	superinfection
46	2011-07-03	positive	244	b	42	8	0	persistence
46	2011-07-09	negative
46	2011-07-17	positive	245	c	56	14	14	superinfection
46	2011-07-24	negative
46	2011-08-07	negative
46	2011-08-21	positive	244	b	91	35	14	reinfection
46	2011-09-04	negative
46	2011-09-18	negative
46	2011-10-16	negative
46	2011-10-30	negative
46	2011-11-13	negative
46	2012-01-08	negative
49	2011-05-07	negative
49	2011-05-19	positive	245	c	na	na	na	na
49	2011-05-25	positive	245	c	6	6	0	persistence
49	2011-05-30	positive	243, 245	a, c	11	5	18	persistence, co-infection
49	2011-06-04	positive	not done	not done	not done	not done	not done	not done
49	2011-06-11	positive	243	a	23	12	0	persistence
49	2011-06-19	negative
49	2011-06-25	negative
49	2011-07-03	negative
49	2011-07-09	negative
49	2011-07-17	negative
49	2011-07-24	negative
49	2011-08-07	negative
49	2011-08-21	negative
49	2011-09-04	negative
49	2011-09-18	negative
49	2011-10-16	negative
49	2011-10-30	negative
49	2011-11-13	negative
52	2011-05-25	negative
52	2011-07-09	negative
52	2011-09-04	negative
52	2011-09-14	positive	245	c	na	na	na	na
52	2011-09-18	positive	245	c	4	4	0	persistence
52	2011-09-25	positive	245	c	11	7	0	persistence
52	2011-10-03	negative
52	2011-10-09	negative
52	2011-10-16	negative
52	2011-10-23	negative
52	2011-10-30	negative
52	2011-11-06	negative
52	2011-11-13	negative
52	2011-11-27	negative
52	2011-12-11	negative
52	2011-12-26	negative
52	2012-01-08	negative
52	2012-01-21	negative
52	2012-02-05	negative
52	2012-02-19	negative
53	2011-05-29	negative
53	2011-06-22	positive	243	a	na	na	na	na
53	2011-06-25	positive	243	a	3	3	0	persistence
53	2011-07-03	positive	not done	not done	not done	not done	not done	not done
53	2011-07-09	negative
53	2011-07-17	negative
53	2011-07-24	negative
53	2011-07-31	negative
53	2011-08-07	negative
53	2011-08-14	negative
53	2011-08-21	negative
53	2011-09-04	negative
53	2011-09-18	negative
53	2011-10-03	negative
53	2011-10-16	negative
53	2011-10-30	negative
53	2011-11-13	negative
53	2012-01-08	negative
57	2011-05-07	negative
57	2011-05-11	negative
57	2011-06-04	positive	243	a	na	na	na	na
57	2011-06-11	positive	243, 244	a, b	7	7	14	persistence, co-infection
57	2011-06-19	negative
57	2011-06-25	negative
57	2011-07-03	positive	not done	not done	not done	not done	not done	not done
57	2011-07-09	negative
57	2011-07-17	negative
57	2011-07-24	negative
57	2011-07-31	negative
57	2011-08-07	negative
57	2011-08-21	negative
57	2011-09-04	positive	297	a	92	85	1	superinfection
57	2011-09-11	negative
57	2011-09-18	negative
57	2011-10-03	negative
57	2011-10-16	negative
57	2011-10-30	negative
57	2011-11-13	negative
57	2012-01-08	negative
58	2011-05-07	negative
58	2011-05-11	negative
58	2011-05-17	positive	243	a	na	na	na	na
58	2011-05-19	positive	243	a	2	2	0	persistence
58	2011-05-25	positive	243, 245	a, c	8	6	18	persistence, co-infection
58	2011-05-30	positive	245	c	13	5	0	persistence
58	2011-06-04	negative
58	2011-06-11	negative
58	2011-06-19	negative
58	2011-06-25	negative
58	2011-07-03	negative
58	2011-07-09	positive	245	c	53	40	0	reinfection
58	2011-07-24	negative
58	2011-08-07	negative
58	2011-08-21	negative
58	2011-09-04	negative
58	2011-10-03	negative
58	2011-10-16	negative
58	2011-10-30	negative
58	2011-11-13	negative
58	2012-01-08	negative
59	2011-05-07	negative
59	2011-05-11	negative
59	2011-07-09	negative
59	2011-09-04	positive	246	d	na	na	na	na
59	2011-09-11	negative
59	2011-09-18	negative
59	2011-10-03	negative
59	2011-10-09	negative
59	2011-10-16	negative
59	2011-10-23	negative
59	2011-10-30	negative
59	2011-11-06	negative
59	2011-11-13	negative
59	2011-11-27	negative
59	2011-12-11	negative
59	2011-12-26	negative
59	2012-01-08	negative
59	2012-01-21	negative
59	2012-02-05	negative
59	2012-02-19	negative
61	2011-05-29	negative
61	2011-06-22	positive	243	a	na	na	na	na
61	2011-06-25	positive	243	a	3	3	0	persistence
61	2011-07-03	positive	not done	not done	not done	not done	not done	not done
61	2011-07-09	positive	245	c	17	14	18	co-infection
61	2011-07-17	negative
61	2011-07-24	negative
61	2011-07-31	negative
61	2011-08-07	negative
61	2011-08-14	negative
61	2011-08-21	negative
61	2011-09-04	negative
61	2011-09-18	negative
61	2011-10-03	negative
61	2011-10-16	negative
61	2011-10-30	negative
61	2011-11-13	negative
61	2012-01-08	negative
